# Supplementary material for: Hepatic and Vascular Vitamin K Status in Patients with High Cardiovascular Risk
Source: Nutrients. 2021 Oct 1;13(10):3490. doi: 10.3390/nu13103490 (PMC8539359; doi:10.3390/nu13103490)
Supplement: Supplementary file 1 [file nutrients-13-03490-s001.zip]

Archive with 1 entries (1 files):
- nutrients-1346107-SI.pdf
